# Supplementary material for: Three-dimensional imaging of upper tract urothelial carcinoma improves diagnostic yield and accuracy
Source: JCI Insight. 2024 Jul 22;9(14):e175751. doi: 10.1172/jci.insight.175751 (PMC11383588; doi:10.1172/jci.insight.175751)
Supplement: Supporting data values [file jciinsight-9-175751-s112.xlsx]

## Sheet: Fig. 2D
Figure 2D
pS6 Positive Cells (%)	Whole Sample	Tumor region
Sample 1	25.4078	34.317
Sample 2	0.340592	0.312275
Sample 3	33.297	35.8095
Sample 4	7.18679	9.43066
Sample 5	18.4983	19.9846
Sample 6	28.2727	28.6626
Sample 7	18.8532	18.9064
Sample 8	2.4054	3.59859
Sample 9	7.39745	9.60158
Sample 10	6.13435	5.97585
Sample 11	27.94	28.2653
Sample 12	7.04478	7.15129
Sample 13	9.98335	10.256
Sample 14	6.23053	6.22812
Sample 15	21.9398	22.7327
Sample 16	4.26682	4.37804
Sample 17	19.0822	19.1092
Sample 18	30.2161	32.1423
Sample 19	58.4588	65.1749
Sample 20	17.8045	18.4859
Sample 21	15.7779	21.2318

## Sheet: Fig. 2E
Figure 2E
	Grade	pS6 Positive Cells (%)
Sample 1	High Grade	21.2318
Sample 2	Low Grade	0.312275
Sample 3	High Grade	35.8095
Sample 4	Low Grade	9.43066
Sample 5	High Grade	10.256
Sample 6	Low Grade	3.59859
Sample 7	High Grade	32.1423
Sample 8	Low Grade	5.97585
Sample 9	High Grade	19.1092
Sample 10	Low Grade	19.9846
Sample 11	High Grade	65.1749
Sample 12	High Grade	18.9064
Sample 13	Low Grade	6.22812
Sample 14	High Grade	7.15129
Sample 15	Low Grade	9.60158
Sample 16	High Grade	28.2653
Sample 17	Low Grade	4.37804
Sample 18	High Grade	34.317
Sample 19	High Grade	22.7327

## Sheet: Fig. 2G
Figure 2G
pS6 Positive Cells (%)	Grade	2D (z1)	2D (z2)	2D (z3)	2D (z4)	2D (z5)
Sample 1	High Grade	17.5248	72.2727	12.8655	17.957	19.8985
Sample 2	Low Grade	0.84507	0	0	0	0.45045
Sample 3	High Grade	28.655	7.31707	26.6061	30	27.9889
Sample 4	Low Grade	7.95724	4.54545	27.1676	8.48828	10.9934
Sample 5	High Grade	11.9157	8.88184	3.87097	10.3093	11.4407
Sample 6	Low Grade	5.67633	7.63547	0.726392	7.49319	2.18281
Sample 7	High Grade	25.9962	66.0287	23.8698	31.6071	18.75
Sample 8	Low Grade	19.661	8.73622	24.8344	23.569	4.26985
Sample 9	High Grade	14.1774	86.7102	91.1932	24.4	16.8544
Sample 10	Low Grade	74.7748	17.2121	33.1832	17.8358	21.5985
Sample 11	High Grade	81.4332	78.4375	56.1151	55.7471	59.3725
Sample 12	High Grade	26.0504	7.28863	26.0504	53.6458	53.6458
Sample 13	Low Grade	1.26103	15.0538	9.03614	1.03093	5.45455
Sample 14	High Grade	8.52373	3.69437	7.37066	3.28467	3.35196
Sample 15	Low Grade	3.72928	33.2303	2.94709	4.37804	4.12655
Sample 16	High Grade	15	17.7165	44.4444	30.4054	34.3115
Sample 17	Low Grade	2.02293	3.84615	11.509	8.57143	4.53074
Sample 18	High Grade	10.6762	26.8882	0	21.7949	39.4105
Sample 19	High Grade	15.6495	21.9368	10.7411	4.16667	4

## Sheet: Fig. 3C
Figure 3C
	Grade	Nearest distance (μm)
Sample 1	High Grade	8.25895
Sample 2	Low Grade	15.0546
Sample 3	High Grade	8.33386
Sample 4	Low Grade	8.9334
Sample 5	High Grade	7.48787
Sample 6	Low Grade	12.9263
Sample 7	High Grade	8.1164
Sample 8	Low Grade	7.58661
Sample 9	High Grade	7.52769
Sample 10	Low Grade	9.21504
Sample 11	High Grade	7.12827
Sample 12	High Grade	7.98232
Sample 13	Low Grade	10.0914
Sample 14	High Grade	8.37252
Sample 15	Low Grade	8.22475
Sample 16	High Grade	8.57095
Sample 17	Low Grade	8.44909
Sample 18	High Grade	7.17085
Sample 19	High Grade	7.63341

## Sheet: Fig. 3D
Figure 3D
	Grade	# of pS6+ cells <100-μm radius
Sample 1	High Grade	7.18
Sample 2	Low Grade	0.403846
Sample 3	High Grade	8.72265
Sample 4	Low Grade	5.1059
Sample 5	High Grade	6.73172
Sample 6	Low Grade	2.94351
Sample 7	High Grade	7.73145
Sample 8	Low Grade	5.86121
Sample 9	High Grade	7.58874
Sample 10	Low Grade	5.87253
Sample 11	High Grade	15.261
Sample 12	High Grade	5.53764
Sample 13	Low Grade	3.94081
Sample 14	High Grade	6.48847
Sample 15	Low Grade	6.82261
Sample 16	High Grade	5.6724
Sample 17	Low Grade	4.61209
Sample 18	High Grade	9.26971
Sample 19	High Grade	10.6705

## Sheet: Fig. 3E
Figure 3E
	Grade	Nearest neighbor index (au)
Sample 1	High Grade	0.77602
Sample 2	Low Grade	0.327095
Sample 3	High Grade	0.889575
Sample 4	Low Grade	0.6351
Sample 5	High Grade	0.651776
Sample 6	Low Grade	0.617117
Sample 7	High Grade	0.834513
Sample 8	Low Grade	0.541399
Sample 9	High Grade	0.765387
Sample 10	Low Grade	0.827102
Sample 11	High Grade	1.05581
Sample 12	High Grade	0.738458
Sample 13	Low Grade	0.669464
Sample 14	High Grade	0.630971
Sample 15	Low Grade	0.578658
Sample 16	High Grade	0.827343
Sample 17	Low Grade	0.478038
Sample 18	High Grade	0.830844
Sample 19	High Grade	0.728996

## Sheet: Fig. 3F
Figure 3F
	Grade	Cluster density (mm-3)
Sample 1	High Grade	4863.42
Sample 2	Low Grade	76.7672
Sample 3	High Grade	7643.57
Sample 4	Low Grade	3076.63
Sample 5	High Grade	2673.2
Sample 6	Low Grade	361.801
Sample 7	High Grade	7681.9
Sample 8	Low Grade	1629.39
Sample 9	High Grade	5228.06
Sample 10	Low Grade	3958.44
Sample 11	High Grade	13837.7
Sample 12	High Grade	5451.25
Sample 13	Low Grade	2246.3
Sample 14	High Grade	2374.29
Sample 15	Low Grade	2710.98
Sample 16	High Grade	5328.87
Sample 17	Low Grade	1006.8
Sample 18	High Grade	7883.51
Sample 19	High Grade	4996.2

## Sheet: Fig. 3G
Figure 3G
	Grade	Clustered pS6+ cell density (mm-3)
Sample 1	High Grade	87877.7
Sample 2	Low Grade	575.754
Sample 3	High Grade	102623
Sample 4	Low Grade	32282.7
Sample 5	High Grade	83358
Sample 6	Low Grade	3416.5
Sample 7	High Grade	118118
Sample 8	Low Grade	49422
Sample 9	High Grade	126696
Sample 10	Low Grade	41273.9
Sample 11	High Grade	445310
Sample 12	High Grade	87784.5
Sample 13	Low Grade	25584.2
Sample 14	High Grade	51675.3
Sample 15	Low Grade	42911.2
Sample 16	High Grade	61290.7
Sample 17	Low Grade	22570.3
Sample 18	High Grade	240325
Sample 19	High Grade	113694

## Sheet: Fig. 3H
Figure 3H
	Grade	Mean # of pS6+ cells per cluster
Sample 1	High Grade	18.0691
Sample 2	Low Grade	7.5
Sample 3	High Grade	13.4261
Sample 4	Low Grade	10.4929
Sample 5	High Grade	31.1829
Sample 6	Low Grade	9.44304
Sample 7	High Grade	15.3762
Sample 8	Low Grade	30.3316
Sample 9	High Grade	24.2338
Sample 10	Low Grade	10.4268
Sample 11	High Grade	32.181
Sample 12	High Grade	16.1036
Sample 13	Low Grade	11.3895
Sample 14	High Grade	21.7646
Sample 15	Low Grade	15.8287
Sample 16	High Grade	11.5016
Sample 17	Low Grade	22.4177
Sample 18	High Grade	30.4846
Sample 19	High Grade	22.7561

## Sheet: Fig. 3I
Figure 3I
	Grade	Clustered pS6+ cell ratio
Sample 1	High Grade	0.546915
Sample 2	Low Grade	0.192308
Sample 3	High Grade	0.460004
Sample 4	Low Grade	0.4116
Sample 5	High Grade	0.668948
Sample 6	Low Grade	0.150585
Sample 7	High Grade	0.538004
Sample 8	Low Grade	0.699083
Sample 9	High Grade	0.664631
Sample 10	Low Grade	0.303201
Sample 11	High Grade	0.757383
Sample 12	High Grade	0.578672
Sample 13	Low Grade	0.447292
Sample 14	High Grade	0.590793
Sample 15	Low Grade	0.540268
Sample 16	High Grade	0.370054
Sample 17	Low Grade	0.616858
Sample 18	High Grade	0.728344
Sample 19	High Grade	0.666246

[truncated: 14 more sheets: Fig. 4B, Fig. 4C, Fig. 4D, Fig. 4E, Fig. 4F, Fig. 4G, Fig. 4H, Fig. 5B, Fig. 5C, Fig. 6A, Fig. 6B, Fig. 6C, Fig. 6D, Fig. S3]
